# Supplementary material for: Risk factors of papillary thyroid microcarcinoma that predispose patients to local recurrence
Source: PLoS One. 2020 Dec 31;15(12):e0244930. doi: 10.1371/journal.pone.0244930 (PMC7775061; doi:10.1371/journal.pone.0244930)
Supplement: S1 Data — (XLS) [file pone.0244930.s001.xls]

## Sheet: Reg.log.
Year	Thyroid malignancy: 1-before surgery, 2-after surgery	Age: 0<55; 1>=55	Type of surgery: 1-total; 2-no total,	Reoperation needed: 1-no; 2-yes	Histopathological type of cancer: Papillary TC	Stage: 1-I, 2-II, 3-III, 4-IV	pT:1-pT1a,	pN: 0-pN0,1-pN1a, 3-pN1b, 4-pNx	pM: 0-pM0, 2-pM0, 1-pMx	Solitary -0, Multifocal -1	Hypoechogenicity yes-1 no-0	tumor size 0: <5mm, 1: 0.5-0mm	min. cN1a yes-1 no-2	microcalcifications 1-yes 0-no	tumor shape 0-regular, 1-irregular	sharpen margins yes-1 no-0	vascularity high-1 low-0	Bilateral 1-yes 0-no	Presurgical dignosis of multifocality 1-yes 0-no	Presurgical diagnosis of bilaterality 1-yes 0-no	Number of foci 1-1 2-2 3-3 4-4	Cancer screening activity 1-yes 2-no	Extrathyroidal extension yes-1, no-0	Capsular invasion yes-1, n0-0	Vascular invasion-yes-1, no-0	Number of risk factors	Presens of TC symptom 1-yes 2-no	Risk factors of TC 1-yes 2-no	Time to recurrence (months) 2- no recurrence	Time to Deaths due to TC (years) 2-no death
2008	1	0	1	1	1	1	1	0	0	0	1	1	2	1	1	1	1	0	0	0	2	2	0	0	0	1	1	2	2	2
2008	1	0	1	1	1	1	1	0	0	1	1	1	1	1	1	1	1	0	1	0	2	1	0	0	0	1	2	2	2	2
2008	2	0	2	2	1	1	1	1	1	1	1	1	2	1	1	1	1	0	0	0	2	2	1	0	1	4	2	2	2	2
2008	1	0	1	1	1	1	1	0	0	0	0	0	2	0	0	0	0	0	0	0	1	1	0	0	0	0	2	2	2	2
2008	2	1	2	2	1	2	1	1	1	1	1	1	2	1	0	0	1	1	0	0	2	2	1	1	1	5	2	2	84	2
2008	2	1	2	2	1	2	1	1	1	1	1	1	1	1	1	1	1	0	0	0	3	2	0	0	0	2	2	2	2	2
2008	2	1	1	1	1	1	1	0	0	0	1	1	1	1	1	1	1	0	0	0	3	2	0	0	0	1	1	2	2	2
2008	2	1	2	2	1	2	1	1	1	1	1	1	1	1	1	1	1	1	0	0	3	2	1	1	1	5	2	2	2	2
2008	2	1	2	2	1	2	1	1	1	1	1	1	1	1	1	1	1	1	0	0	3	1	1	1	1	5	2	2	2	2
2009	1	0	1	1	1	1	1	0	0	0	1	0	1	0	0	0	0	0	0	0	1	1	0	0	0	0	2	2	2	2
2009	2	0	1	1	1	1	1	0	0	0	0	1	2	0	0	0	0	0	0	0	1	2	0	0	0	1	1	1	2	2
2009	1	0	1	1	1	1	1	0	0	0	0	0	2	0	1	0	0	0	0	0	1	1	0	0	0	0	2	2	2	2
2009	2	0	1	1	1	1	1	1	0	1	1	1	1	1	1	1	1	0	1	0	2	2	1	1	1	5	1	2	2	2
2009	1	0	1	1	1	1	1	1	0	1	1	1	1	1	1	1	1	1	1	0	3	2	1	0	1	4	1	2	2	2
2009	1	1	1	1	1	1	1	0	0	0	0	1	2	1	0	1	1	0	0	0	1	1	0	0	0	1	2	2	2	2
2009	2	1	1	1	1	1	1	0	0	0	0	0	2	1	0	0	0	0	0	0	1	2	0	0	0	0	1	2	2	2
2009	2	1	1	1	1	1	1	0	0	1	0	0	2	1	0	0	0	0	0	0	1	2	0	0	0	0	1	2	2	2
2009	2	1	1	2	1	2	1	1	1	1	1	1	2	1	1	1	0	1	0	0	2	2	1	1	1	5	2	2	96	2
2009	2	1	2	2	1	2	1	1	1	1	1	1	1	1	1	1	1	1	0	0	2	2	1	1	1	5	2	2	2	2
2009	2	1	1	1	1	2	1	1	0	1	1	1	1	1	1	1	1	0	0	0	2	2	1	1	1	5	2	2	2	2
2009	1	1	1	1	1	2	1	0	0	0	0	0	2	1	0	0	0	0	0	0	1	2	0	0	0	0	1	2	2	2
2009	2	1	1	1	1	2	1	1	0	1	1	1	1	1	1	1	1	0	1	0	2	2	1	1	1	5	1	2	2	2
2010	2	0	1	1	1	1	1	0	0	0	0	0	2	0	0	1	0	0	0	0	1	2	0	0	0	0	1	2	2	2
2010	1	0	2	1	1	1	1	0	1	0	1	0	2	0	1	0	0	0	0	0	1	2	0	0	0	0	1	2	2	2
2010	2	0	2	2	1	1	1	0	1	1	1	1	1	1	1	1	1	1	1	0	2	2	1	1	1	4	2	2	2	2
2010	1	0	1	1	1	1	1	0	0	0	1	1	2	1	1	1	1	0	0	0	3	1	0	0	0	1	2	2	2	2
2010	1	0	1	1	1	1	1	0	0	0	0	0	2	0	0	0	0	0	0	0	1	1	0	0	0	0	2	2	2	2
2010	2	0	1	1	1	1	1	1	0	0	0	0	2	1	0	0	0	0	0	0	1	2	1	1	1	4	1	2	2	2
2010	1	0	1	1	1	1	1	0	0	0	0	0	2	0	0	0	0	0	0	0	1	1	0	0	0	0	2	2	2	2
2010	2	0	1	1	1	1	1	0	0	1	1	1	2	0	1	1	1	1	0	0	2	2	1	1	0	3	1	2	2	2
2010	2	0	2	2	1	1	1	1	1	1	1	1	1	1	1	1	1	1	0	0	2	2	1	1	1	5	2	2	72	2
2010	1	1	1	1	1	2	1	1	0	1	1	1	2	1	0	1	1	0	1	0	2	2	1	1	1	5	1	2	2	2
2010	2	1	1	1	1	1	1	0	0	0	1	1	2	1	0	0	1	0	0	0	1	2	0	0	0	1	1	2	2	2
2010	2	1	2	2	1	2	1	1	1	1	1	1	1	1	1	1	1	1	1	0	2	2	1	1	1	5	2	2	2	2
2011	2	0	2	2	1	1	1	0	0	0	0	0	2	0	0	0	0	0	0	0	1	1	0	0	0	0	2	2	2	2
2011	2	0	1	1	1	1	1	0	0	1	1	1	1	1	1	1	1	0	1	0	2	1	0	0	0	1	2	2	2	2
2011	1	0	2	1	1	1	1	0	0	0	0	0	2	0	0	0	0	0	0	0	1	1	0	0	0	0	2	2	2	2
2011	1	0	2	1	1	1	1	0	0	0	0	0	2	0	0	0	0	0	0	0	1	1	0	0	0	0	2	2	2	2
2011	2	0	2	1	1	1	1	1	0	1	1	1	1	1	1	1	1	0	0	0	1	2	1	1	1	5	1	2	2	2
2011	2	0	1	1	1	1	1	1	0	1	1	1	1	1	1	1	1	1	0	0	2	2	1	1	1	5	1	2	2	2
2011	2	1	2	2	1	2	1	1	0	1	1	1	1	1	1	1	1	1	0	0	3	2	1	1	0	5	2	2	2	2
2011	2	1	1	1	1	2	1	1	0	1	0	0	2	1	0	0	0	1	0	0	1	2	1	1	1	4	1	2	2	2
2012	2	0	1	1	1	1	1	0	0	0	0	0	2	0	0	0	0	0	0	0	1	2	0	0	0	0	1	2	2	2
2012	1	0	1	1	1	1	1	0	0	0	0	0	2	0	0	0	0	0	0	0	1	1	0	0	0	0	2	2	2	2
2012	1	0	1	1	1	1	1	1	0	1	1	1	1	1	1	1	1	0	1	0	2	2	1	1	1	5	1	1	2	2
2012	1	0	1	1	1	1	1	0	0	0	0	0	2	0	0	0	0	0	0	0	1	1	0	0	0	0	2	2	2	2
2012	2	0	2	2	1	1	1	1	0	1	1	1	1	1	1	1	1	1	1	0	2	2	1	1	1	5	2	2	2	2
2012	2	0	1	1	1	1	1	0	0	0	0	0	2	0	0	0	0	0	0	0	1	2	0	0	0	0	1	2	2	2
2012	2	0	2	2	1	1	1	1	0	1	1	1	1	1	1	1	1	0	0	0	2	2	1	1	1	5	2	2	2	2
2012	2	0	2	2	1	1	1	0	0	0	1	1	1	1	1	1	1	0	0	0	1	1	0	0	0	1	2	2	2	2
2012	2	0	2	2	1	1	1	0	0	1	1	1	1	1	1	1	1	1	1	0	2	2	0	0	0	1	2	2	2	2
2012	2	0	1	1	1	1	1	1	0	0	1	1	1	1	1	1	1	0	0	0	1	2	0	0	0	2	1	2	2	2
2012	2	0	1	1	1	1	1	0	0	0	1	1	1	1	1	1	1	0	0	0	1	2	1	1	1	4	2	2	2	2
2012	2	0	1	1	1	1	1	1	0	1	1	1	1	1	1	1	1	0	0	0	2	2	1	1	1	5	2	2	2	2
2012	2	1	1	1	1	2	1	1	0	0	0	0	2	1	0	0	0	0	0	0	1	1	0	0	0	1	2	2	2	2
2012	1	1	2	2	1	1	1	0	0	0	0	0	2	1	0	0	0	0	0	0	1	1	0	0	0	0	2	2	2	2
2012	1	1	1	1	1	2	1	1	0	0	0	0	2	0	0	0	0	0	0	0	1	1	0	0	0	1	2	2	2	2
2012	1	1	2	2	1	2	1	1	0	1	0	0	2	1	0	0	0	1	0	0	1	2	1	1	1	4	1	2	2	2
2012	2	1	2	2	1	2	1	1	0	1	1	1	1	1	1	1	1	0	0	0	2	2	1	1	1	5	2	2	72	2
2012	2	1	1	1	1	2	1	1	0	1	1	1	1	1	1	1	1	1	0	0	3	2	0	0	0	2	2	2	2	2
2013	2	0	2	2	1	1	1	0	0	0	0	0	2	0	0	0	0	0	0	0	1	1	0	0	0	0	2	2	2	2
2013	1	0	1	1	1	1	1	1	0	1	0	0	2	0	0	0	0	0	0	0	1	2	1	1	1	4	1	1	2	2
2013	1	0	1	1	1	1	1	0	0	0	0	0	2	0	0	0	0	0	0	0	1	1	0	0	0	0	2	2	2	2
2013	2	0	2	2	1	1	1	0	0	0	1	1	1	1	1	1	1	0	0	0	1	2	0	0	0	1	2	2	2	2
2013	2	0	2	2	1	1	1	1	0	1	0	0	2	0	0	0	0	0	0	0	1	2	1	1	1	4	2	2	2	2
2013	1	0	1	1	1	1	1	0	0	0	1	1	1	1	1	1	1	0	0	0	1	1	0	0	0	4	2	2	2	2
2013	1	0	1	1	1	1	1	0	0	0	0	0	2	0	0	0	0	0	0	0	1	2	0	0	0	1	1	2	2	2
2013	2	0	2	2	1	1	1	0	0	1	0	0	2	0	0	0	0	1	0	0	1	2	0	0	0	0	2	2	2	2
2013	2	0	2	2	1	1	1	0	0	0	1	1	1	1	1	1	1	0	0	0	1	2	0	0	0	1	2	2	2	2
2013	1	1	1	1	1	1	1	0	0	0	0	0	2	1	0	0	0	0	0	0	1	2	0	0	0	0	1	2	2	2
2013	1	1	1	1	1	1	1	0	0	0	0	0	2	0	0	0	0	0	0	0	1	1	0	0	0	0	2	2	2	2
2013	2	1	1	1	1	1	1	0	0	0	0	0	2	1	0	0	0	0	0	0	1	2	0	0	0	0	2	2	2	2
2013	1	1	1	1	1	2	1	1	0	0	1	1	1	1	1	1	1	0	0	0	1	1	0	0	0	2	2	2	2	2
2013	1	1	1	1	1	1	1	0	0	0	0	0	2	1	0	0	0	0	0	0	1	1	0	0	0	0	2	2	2	2
2013	1	1	1	1	1	2	1	1	0	1	1	1	1	1	1	1	1	1	0	0	2	1	1	1	1	5	2	2	60	2
2013	2	1	2	2	1	2	1	1	0	1	1	1	1	1	1	1	1	1	0	0	3	2	1	1	1	5	2	2	2	2
2014	1	0	1	1	1	1	1	0	0	0	0	1	2	0	0	0	0	0	0	0	1	1	0	0	0	1	2	2	2	2
2014	1	0	1	1	1	1	1	1	0	0	0	1	2	1	0	1	0	0	0	0	1	2	0	0	0	2	1	2	2	2
2014	1	0	1	1	1	1	1	0	0	0	0	0	2	0	0	0	0	0	0	0	1	2	0	0	0	0	1	2	2	2
2014	1	0	1	1	1	1	1	0	0	0	0	0	2	1	1	0	1	0	0	0	1	1	0	0	0	0	2	2	2	2
2014	2	1	1	2	1	2	1	1	0	1	1	1	2	1	1	1	1	1	0	0	2	2	1	1	1	5	2	1	2	2
2014	2	1	2	2	1	2	1	1	0	1	1	1	1	1	1	1	1	1	0	0	2	2	1	1	1	5	2	2	2	2
2014	1	1	1	1	1	2	1	1	0	1	0	1	2	0	0	0	0	0	0	0	1	1	1	1	1	5	2	2	2	2
2014	1	1	1	1	1	1	1	0	0	0	0	0	2	1	0	0	0	0	0	0	1	1	0	0	0	0	2	2	2	2
2014	2	1	1	1	1	1	1	0	0	0	0	1	2	0	0	0	0	0	0	0	1	2	0	0	0	1	2	2	2	2
2014	1	1	1	1	1	1	1	0	0	0	0	0	2	0	0	0	0	0	0	0	1	1	0	0	0	0	2	2	2	2
2015	1	0	1	1	1	1	1	0	0	0	0	0	2	0	0	0	0	0	0	0	1	1	0	0	0	0	2	2	2	2
2015	1	0	1	1	1	1	1	0	0	0	0	0	2	0	0	0	0	0	0	0	1	1	0	0	0	0	2	2	2	2
2015	1	0	1	1	1	1	1	0	0	0	0	0	2	0	0	0	0	0	0	0	1	1	0	0	0	0	2	2	2	2
2015	1	0	1	1	1	1	1	0	0	0	0	0	2	0	0	0	0	0	0	0	1	1	0	0	0	0	2	2	2	2
2015	1	0	1	1	1	1	1	0	0	0	1	1	1	1	1	1	1	1	0	0	2	1	1	1	1	4	2	2	2	2
2015	1	0	1	1	1	1	1	0	0	0	0	0	2	0	0	0	0	0	0	0	1	1	0	0	0	0	2	2	2	2
2015	1	0	1	2	1	1	1	0	0	0	1	1	1	1	1	1	1	0	0	0	2	1	0	0	0	1	2	2	2	2
2015	2	0	1	1	1	1	1	0	0	0	0	0	2	0	0	0	0	0	0	0	1	1	0	1	0	1	2	2	2	2
2015	2	0	2	2	1	1	1	0	0	0	0	0	2	0	0	0	0	0	0	0	1	2	0	0	0	0	2	2	2	2
2015	1	0	1	1	1	1	1	0	0	0	1	1	1	1	1	1	1	0	0	0	1	1	0	0	0	1	2	1	2	2
2015	1	0	1	1	1	1	1	0	0	0	1	1	1	1	1	1	1	0	0	0	1	1	1	1	1	4	2	2	2	2
2015	1	0	1	1	1	1	1	0	0	0	0	0	2	0	0	0	0	0	0	0	1	1	0	0	0	0	2	2	2	2
2015	1	0	1	2	1	1	1	0	0	0	0	0	2	0	0	0	0	0	0	0	1	1	0	0	0	0	2	2	2	2
2015	1	0	1	1	1	1	1	1	0	0	1	1	1	1	1	1	1	0	0	0	2	1	1	1	1	5	2	2	2	2
2015	1	0	1	2	1	1	1	0	0	0	0	0	2	0	0	0	0	0	0	0	1	1	0	0	0	0	2	2	2	2
2015	1	0	1	1	1	1	1	0	0	0	0	0	2	0	0	0	0	0	0	0	1	1	0	0	1	1	2	2	2	2
2015	2	1	2	2	1	1	1	0	0	0	0	0	2	1	0	0	0	0	0	0	1	2	0	0	0	0	2	2	2	2
2015	2	1	1	1	1	2	1	1	0	1	1	1	2	1	1	1	1	0	1	0	2	2	1	1	1	5	2	2	2	2
2015	1	1	1	1	1	2	1	1	0	1	1	1	2	1	1	1	1	1	1	0	2	1	1	1	1	5	2	2	2	2
2015	1	1	1	1	1	1	1	0	0	0	0	0	2	1	0	0	0	0	0	0	1	1	0	0	0	0	2	2	2	2
2015	2	1	2	1	1	2	1	1	0	1	1	1	1	1	1	1	1	1	0	1	3	2	1	1	1	5	2	2	2	2
2015	1	1	1	1	1	2	1	1	0	0	1	1	1	1	1	1	1	1	0	1	3	1	0	0	0	2	2	2	2	2
2015	1	1	1	1	1	1	1	0	0	0	1	1	2	1	1	1	1	0	1	0	2	1	0	0	0	1	2	2	2	2
2015	2	1	1	1	1	1	1	0	0	0	0	0	2	1	0	0	0	0	0	0	1	1	0	0	0	0	2	2	2	2
2015	1	1	1	1	1	2	1	1	0	0	1	1	1	1	1	1	1	1	0	1	3	1	1	1	1	5	2	2	36	2
2015	1	1	1	1	1	1	1	0	0	0	0	0	2	0	0	0	0	0	0	0	1	1	0	0	0	2	2	2	2	2
2016	1	0	1	1	1	1	1	0	0	0	0	0	2	0	0	0	0	0	0	0	1	1	0	0	0	0	2	1	2	2
2016	1	0	1	1	1	1	1	0	0	0	0	0	2	0	0	0	0	0	0	0	1	1	0	0	0	0	2	2	2	2
2016	1	0	1	1	1	1	1	0	0	0	0	0	2	0	0	0	0	0	0	0	1	1	0	0	0	0	2	2	2	2
2016	1	0	1	1	1	1	1	0	0	0	0	0	2	0	0	0	0	0	0	0	1	1	0	0	0	0	2	2	2	2
2016	1	0	1	1	1	1	1	0	0	0	0	0	2	0	0	0	0	0	0	0	1	1	1	1	1	3	2	2	2	2
2016	1	0	1	1	1	1	1	1	0	1	1	1	1	1	1	1	1	1	0	0	2	1	0	0	0	2	2	2	2	2
2016	2	0	1	1	1	1	1	0	0	0	0	0	2	0	0	0	0	0	0	0	1	2	0	0	0	0	2	2	2	2
2016	1	0	2	2	1	1	1	1	0	1	1	1	2	1	1	0	1	0	1	0	3	1	1	1	1	5	2	1	2	2
2016	1	0	1	1	1	1	1	0	0	0	0	0	2	0	0	0	0	0	0	0	1	1	0	0	0	0	2	2	2	2
2016	2	0	2	2	1	1	1	0	0	0	0	0	2	0	0	0	0	0	0	0	1	2	0	0	0	0	2	2	2	2
2016	1	0	1	1	1	1	1	0	0	0	0	0	2	0	0	0	0	0	0	0	1	1	0	0	0	0	2	2	2	2
2016	1	0	1	1	1	1	1	1	0	0	1	1	1	1	1	1	1	0	0	0	1	1	0	0	0	2	2	2	2	2
2016	1	0	2	2	1	1	1	0	0	0	0	0	2	0	0	0	0	0	0	0	1	1	0	0	0	0	2	2	2	2
2016	1	0	1	1	1	1	1	0	0	0	0	0	2	0	0	0	0	0	0	0	1	1	0	0	0	0	2	2	2	2
2016	2	0	1	1	1	1	1	0	0	1	0	0	2	0	0	0	0	1	0	0	1	2	1	1	1	3	2	2	2	2
2016	1	0	1	1	1	1	1	0	0	0	0	0	2	0	0	0	0	0	0	0	1	1	0	0	0	0	2	2	2	2
2016	1	0	2	2	1	1	1	0	0	0	0	0	2	0	0	0	0	0	0	0	1	1	0	0	0	0	2	2	2	2
2016	1	0	1	1	1	1	1	0	0	0	0	0	2	0	0	0	0	0	0	0	1	1	0	0	0	0	2	2	2	2
2016	1	0	1	1	1	1	1	1	0	0	1	1	1	1	1	1	1	0	0	0	1	1	0	0	0	2	2	2	2	2
2016	1	0	1	1	1	1	1	0	0	0	0	0	2	0	0	0	0	0	0	0	1	1	0	0	0	0	2	2	2	2
2016	1	0	1	1	1	1	1	0	0	0	0	0	2	0	0	0	0	0	0	0	1	1	0	0	0	0	2	2	2	2
2016	2	0	2	2	1	1	1	1	0	0	1	1	1	1	1	1	1	0	0	0	1	2	1	1	1	5	2	2	2	2
2016	2	0	1	1	1	1	1	0	0	1	1	1	1	1	1	1	1	0	0	0	2	2	0	0	0	1	2	1	2	2
2016	2	0	1	1	1	1	1	0	0	0	0	0	2	0	0	0	0	0	0	0	1	2	0	0	0	0	2	1	2	2
2016	2	0	2	2	1	1	1	0	0	0	0	0	2	0	0	0	0	0	0	0	1	2	0	0	0	0	2	2	2	2
2016	1	1	1	1	1	2	1	1	0	0	1	1	1	1	1	1	1	0	0	0	1	1	1	1	1	5	2	1	2	2
2016	2	1	2	1	1	2	1	1	0	1	1	1	1	1	1	1	1	0	0	0	2	2	1	1	1	5	2	1	2	2
2016	2	1	2	1	1	1	1	0	0	0	0	0	2	0	0	0	0	0	0	0	1	2	0	0	0	0	2	2	2	2
2016	2	1	2	2	1	2	1	1	0	1	1	1	1	1	1	1	1	1	0	0	2	2	1	1	1	5	2	2	2	2
2016	1	1	2	2	1	2	1	1	0	1	1	1	1	1	1	1	1	1	1	1	3	1	1	1	1	5	2	2	2	2
2016	1	1	1	1	1	2	1	1	0	0	1	1	1	1	1	1	1	0	0	0	2	1	1	1	1	5	2	2	2	2
2016	1	1	1	1	1	1	1	0	0	0	0	0	2	1	0	0	0	0	0	0	1	1	1	1	1	3	2	2	2	2
2016	1	1	1	1	1	1	1	0	0	0	0	0	2	1	0	0	0	0	0	0	1	1	0	0	0	0	2	2	2	2
2016	1	1	1	1	1	2	1	1	0	0	1	1	1	1	1	1	1	0	0	0	1	1	0	0	0	2	2	2	2	2
2016	1	1	1	1	1	2	1	1	0	1	1	1	2	1	1	0	1	0	1	0	3	1	1	1	1	5	2	2	2	2
2016	2	1	2	2	1	2	1	1	0	1	1	1	1	1	1	1	1	1	0	0	3	2	1	1	1	5	2	2	2	2
2016	1	1	2	2	1	2	1	1	0	0	1	1	1	1	1	1	1	1	1	1	3	1	1	1	1	5	2	2	2	2
2016	1	1	1	1	1	1	1	0	0	0	0	0	2	0	0	0	0	0	0	0	1	1	0	0	0	0	2	2	2	2
2017	1	0	1	1	1	1	1	0	0	0	0	1	2	0	0	0	0	0	0	0	1	1	0	0	0	1	2	2	2	2
2017	1	0	1	1	1	1	1	0	0	0	0	1	2	0	0	0	0	0	0	0	1	1	0	0	0	1	2	1	2	2
2017	1	0	2	1	1	1	1	0	0	0	0	1	2	0	0	0	0	0	0	0	1	1	0	0	0	1	2	2	2	2
2017	1	0	1	1	1	1	1	1	0	1	1	1	1	1	1	1	1	1	0	0	2	2	1	1	1	5	1	1	2	2
2017	2	0	1	1	1	1	1	0	0	0	0	1	2	0	0	0	0	0	0	0	1	2	0	0	0	1	1	2	2	2
2017	2	0	2	2	1	1	1	1	0	0	0	1	2	0	0	0	0	0	0	0	1	1	1	1	1	5	2	2	2	2
2017	2	0	2	2	1	3	1	1	0	1	1	1	1	1	1	1	1	1	0	0	2	2	1	1	1	5	1	1	2	2
2017	2	0	2	1	1	1	1	0	0	0	0	1	2	0	0	0	0	0	0	0	1	1	0	0	0	1	2	2	2	2
2017	1	0	1	1	1	1	1	0	0	0	1	1	1	1	1	1	1	0	0	0	1	1	0	1	0	2	2	2	2	2
2017	2	0	1	1	1	1	1	0	0	0	1	0	2	1	1	1	1	1	1	0	3	1	0	0	0	0	2	2	2	2
2017	1	1	1	1	1	2	1	1	0	0	1	0	2	1	1	1	1	0	1	0	3	1	1	1	1	4	2	2	2	2
2017	1	1	1	1	1	2	1	1	0	0	1	1	1	1	1	1	1	0	0	0	2	1	1	1	1	5	2	2	2	2
2017	1	1	1	1	1	2	1	1	0	1	0	1	2	0	0	0	0	1	0	0	1	1	0	0	0	2	2	2	2	2
2017	2	1	2	2	1	2	1	0	0	0	0	1	2	1	0	0	0	0	0	0	1	1	0	0	0	1	2	2	2	2
2017	1	1	1	1	1	2	1	1	0	1	1	1	1	1	1	1	1	0	0	0	2	1	1	1	1	5	2	2	2	2
2017	1	1	1	1	1	1	1	0	0	0	1	1	1	1	1	1	1	0	0	0	1	1	0	0	0	1	2	2	2	2
2017	1	1	1	1	1	2	1	1	0	0	1	1	1	1	1	1	1	1	1	0	3	1	1	1	1	5	2	2	2	2
2017	1	1	2	2	1	2	1	1	0	0	1	1	1	1	1	1	1	1	1	0	3	1	1	1	1	5	2	2	2	2
2017	1	1	1	1	1	2	1	1	0	0	0	1	2	1	0	0	0	1	0	0	1	1	1	1	1	5	2	2	25	2
2017	2	1	1	1	1	2	1	1	0	0	1	1	1	1	1	1	1	0	0	0	1	2	1	1	1	5	1	2	2	2
2017	1	1	1	1	1	1	1	0	0	0	0	1	2	1	0	0	0	0	0	0	1	1	0	0	0	1	2	2	2	2
2018	1	0	1	1	1	1	1	0	0	0	0	0	2	0	0	0	0	0	0	0	1	1	0	0	0	0	2	2	2	2
2018	1	0	1	1	1	1	1	0	0	0	1	1	1	1	1	1	1	0	0	0	1	1	1	1	1	4	2	2	2	2
2018	1	0	1	1	1	1	1	0	0	0	0	1	2	0	0	0	0	0	0	0	1	1	0	0	0	1	2	2	2	2
2018	1	0	1	1	1	1	1	0	0	0	0	1	2	0	0	0	0	0	0	0	1	1	0	0	0	1	2	2	2	2
2018	2	0	1	1	1	1	1	1	0	1	0	1	2	0	0	0	0	1	0	0	1	1	1	1	1	5	2	2	2	2
2018	2	0	2	1	1	1	1	0	0	0	0	1	2	0	0	0	0	0	0	0	1	1	0	0	0	1	2	2	2	2
2018	1	1	1	1	1	1	1	0	0	0	0	1	2	1	0	0	0	0	0	0	1	2	0	0	0	1	1	2	2	2
2018	2	1	1	1	1	1	1	0	0	0	0	0	2	1	0	0	0	0	0	0	1	1	1	1	1	3	2	2	2	2
2018	2	1	1	1	1	2	1	1	0	0	0	1	2	1	0	0	0	1	0	0	1	1	1	1	1	5	2	2	2	2
2018	1	0	1	1	1	2	1	1	0	0	1	1	1	1	1	1	1	0	0	0	1	1	1	1	1	5	2	2	2	2
2018	1	1	1	1	1	2	1	1	0	0	1	1	2	1	1	1	1	0	0	0	1	1	0	0	0	2	2	2	2	2

## Sheet: Ryc.1
		Thyroid malignancy: 1-before surgery	Thyroid malignancy: 2-after surgery	Wiersz				Year	TC before surgery	TC after surgery	TC before surgery	TC after surgery
	2008	3	6	9				2008	3	6	33.3	66.7
	%kolumny	0.0285714	0.0779221					2009	5	8	38.5	61.5
	%wiersza	0.333333	0.666667					2010	5	7	41.7	58.3
	% ogółu	0.0164835	0.032967	0.0494505				2011	2	6	25	75
	2009	5	8	13				2012	6	12	33.3	66.7
	%kolumny	0.047619	0.103896					2013	9	7	56.3	43.8
	%wiersza	0.384615	0.615385					2014	7	3	70	30
	% ogółu	0.0274725	0.043956	0.0714286				2015	20	6	76.9	23.1
	2010	5	7	12				2016	27	11	71.1	28.9
	%kolumny	0.047619	0.0909091					2017	14	7	66.7	33.3
	%wiersza	0.416667	0.583333					2018	7	4	63.6	36.4
	% ogółu	0.0274725	0.0384615	0.0659341
	2011	2	6	8
	%kolumny	0.0190476	0.0779221
	%wiersza	0.25	0.75
	% ogółu	0.010989	0.032967	0.043956
	2012	6	12	18
	%kolumny	0.0571429	0.155844
	%wiersza	0.333333	0.666667
	% ogółu	0.032967	0.0659341	0.0989011
	2013	9	7	16
	%kolumny	0.0857143	0.0909091
	%wiersza	0.5625	0.4375
	% ogółu	0.0494505	0.0384615	0.0879121
	2014	7	3	10
	%kolumny	0.0666667	0.038961
	%wiersza	0.7	0.3
	% ogółu	0.0384615	0.0164835	0.0549451
	2015	20	6	26
	%kolumny	0.190476	0.0779221
	%wiersza	0.769231	0.230769
	% ogółu	0.10989	0.032967	0.142857
	2016	27	11	38
	%kolumny	0.257143	0.142857
	%wiersza	0.710526	0.289474
	% ogółu	0.148352	0.0604396	0.208791
	2017	14	7	21
	%kolumny	0.133333	0.0909091
	%wiersza	0.666667	0.333333
	% ogółu	0.0769231	0.0384615	0.115385
	2018	7	4	11
	%kolumny	0.0666667	0.0519481
	%wiersza	0.636364	0.363636
	% ogółu	0.0384615	0.021978	0.0604396
	Ogół	105	77	182
	% ogółu	0.576923	0.423077	1
